# Supplementary material for: Identification and expression profile analysis of the SnRK2 gene family in cucumber
Source: PeerJ. 2022 Sep 21;10:e13994. doi: 10.7717/peerj.13994 (PMC9508882; doi:10.7717/peerj.13994)
Supplement: Supplemental Information 1 [file peerj-10-13994-s001.xlsx]

## Sheet: Sheet1
>CsaV3_2G014200.1 （CsSnRK2.1）
MDVPIMHTSDRYELVRDIGSGNFGVARLMRDKHTDELVAVKYIERGDMIDENVQREIINH
RSLRHPNIVKFKEVVLTPTHIAIVMEYASGGELFERICNAGRFSEDEARFFFQQLISGVS
YCHAMEVCHRDLKLENTLLDGSPAPRLKICDFGYSKSSVLHSQPKSTVGTPAYIAPEVLL
KKEYDGKIADVWSCGVTLYVMLVGAYPFEDPEDPKNFRKTIQRILNVQYSIPDYVHISPD
CCHLMSRIFVADPAKRISILEIRKQEWFSKNLPTELVEDEMTNRNINNMVEEEAIDEPSQ
SIEEIMQIIEEASVMEARFLQSPNGQYLTGCLDIEEDMEEDLETDAELDLESSGEIVYAL
T
>CsaV3_2G016930.1 （CsSnRK2.2）
MDRATITVGPAMDMPIMHDSDRYDFVRDIGSGNFGVARLMRDKHTKELVAVKYIERGDKI
DENVQREIINHRSLRHPNIVRFKEVILTTTHLAIVMEYASGGELFERISNAGRFSEDEAR
FFFQQLISGVSYCHAMQVCHRDLKLENTLLDGSPAPRLKICDFGYSKSSVLHSQPKSTVG
TPAYIAPEVLLRQEYDGKIADVWSCGVTLYVMLVGAYPFEDPDEPKDFRKTIQRILGVQY
SIPDCVQISLECRHLISRIFEADPATRITIPEIKNHSWFLKNLPSDLMDENTMGNQFEEP
DQPMQSLDAIMQIIAEATIPAVGSHGLMCMADNLDMDDDDDMDDLDDESELDIESSGEIV
YAI
>CsaV3_3G002220.1 （CsSnRK2.3）
MEDRYEPLKDLGSGNFGVARLVKDKKTNELVAVKYIERGKKIDEKVQREIINHRSLRHPN
IIRFKEVFLTPTHLAIVMEYAAGGELFGRICSAGRFSEDEARFFFQQLISGVSYCHSMQI
CHRDLKLENTLLDGSPTPQLKICDFGYSKSALLHSQPKSTVGTPAYIAPEVLSRKEYDGK
IADVWSCGVTLYVMLVGAYPFEDPEDPRNFRKTIARILSVQYSIPDYVRVSVECRNLLSR
IFVANPAKRITIQEIKQLPWFFKNLPKELIEIEKTNFKQQEHNQLSQSVEEIMQIVQEAM
TPGEASKVGDQALAGGSGLDDLEGDIDSEVDVSGDYVTAV
>CsaV3_4G030050.1 （CsSnRK2.4）
MDKYEVVKDLGAGNFGVARLLRHKDTKELVAMKYIERGHKIDENVAREIINHRSLRHPNI
IRFKEVVLTPTHLAIVMEYAAGGELFERICNAGRFSEDEARYFFQQLISGVNYCHSMQIC
HRDLKLENTLLDGSTAPRLKICDFGYSKSSLLHSRPKSTVGTPAYIAPEVLSRREYDGKM
ADVWSCGVTLYVMLVGAYPFEDQEDPKNFRKTIQRIMAVQYKIPDYVHISQDCRHLLSRI
FVPNPSRRITLMEIKNHPWFLKNLPRELTESAQAAYYKRDNPSFSLQGVDEIMKIVGEAR
NPPPSSRTVKGFGWTTEDDEESNEDVDGEVEKEEEEDEYDKRVKEVHASGEYLVN
>CsaV3_4G030060.1 （CsSnRK2.5）
MEKYEIIKDLGAGSFGVAKLCRDKDSSELVAIKFIERGPTIDENVEREIINHRSLRHPNI
VRFKEVILTPTHLALVMEYASGGELFERICKWGRFTEDEARYYFRQLIFGVNYIHSMQIC
HRDLKLDNILLDGMKSPCLKICDFGYSKRISHRDLKLKLIILHERKSSEMKNCDSDCFKQ
IFKGNILLQSTLSDGSLAVKLKKITWNKDSMLDSILLDGCPAPQSLKPQCFIQQIRDRDM
TINNVLSDGSLTPQMKRIYRTCLMLNKNLSDKTLAEKLKTFDFGFSKQTCTKYMSMLNII
LSDGSTSTTSKLLKQICNRDSMLSDGRPTLQLNRTICKKDQLILDNVNTLSVSDGSRTST
PELKLKLQPKPNTNVGSPTYTAPEVLSGRSCDGKTADVWSCGVTLHAMLFAAYPFDDPDD
SENSEKTFNRIMSEGYKIPDCVHISKDCQHLLSRIFVRNPSKRISVKEIMNHPWFSKNIQ
SEASEELFFQRDNPTLSHQSVEEIMKIVREARKQLAPLSTTIMGYESNTEEDHDPMLKEE
EED
>CsaV3_4G030080.1 （CsSnRK2.6）
MEKYEVVKDLGAGSFGVTKLLKNKHTKELVVMKFIERGPKVDSNVGREIIDHRLLQHPTV
IGFKEVVLGATHLGIAMEYAAGGELFDKICNYGRFHEDAARYFFQQLITGVNYCHSMEIC
HRDLKLDYILLEESKVPRLKICHFGYSKSSLVGSPSYAAPEVLSQEHYDGKIANIWSCGV
ILHVMLVGAYPFEDQDGPRNFQKIIQRIKAAQYKIPVNVRISQECGHLLSRIFVRNPSKR
ISLKEILSHPWFLKNLPRELTQSAQAIYCQRNNTPAFTLQSIEEIMKIVGEARNPLPSSS
TINSFRSGIEEDDEEDMDNYEAVKELGAGNIGVARLLRHKHTKQLVAMKYIERGPKIDEN
VAREIINHRSLQHPNIIRFKKVVLTPTHLAIMMEYAAGGELFERISKAGRFSEDEARYFF
QQLISGVDYCHSMQICHRDLKLENTLLDGSQAPRLKICDFGFSKSSVLHSRPKSTIGTPA
YIAPEILSGPEYDGKLADVWSCGVTLYVMVVGAYPFEDQNDPRNYRKLIQRIMSVQYKIP
DYVYVSQDCRHLLSRIFVQNPSRRISVKEIKSHPWFLKNLPRELTESAQAIYYNSDNPSF
SVQSFDEIMKILGEAKTPLPPSTTAKGFRWGTEEKDDEMQEEEEEEEDDEDDEYVKRVKE
VHASGEYLVRNRT
>CsaV3_4G030100.1 （CsSnRK2.7）
MEKYEFIKELGAGSFGVANLCRDKKSGELVAIKFIERGPTIDENVEREIVNHRLLQHPNV
IYFKEVFLTPTHLGLVMEYASGGEVFEKIRNQRRPFTEDEARYLFRQLIFGVQYIHSMDV
CHRDLKLDNILLDNGSKSPRLKICDFGYSKRVNPRELKQIARGRNFGSGFPKRRGNRDHL
KLDSNLSYGCQAPQLNQKCNSVGSNSAASQSKINNNFGFYKFQSKPNTNVGSATYTAPEV
LRGREYDGKMADVWSCAVTLYVMLVAAYPFDDSDDSGNSEKTIKRIMSGDYKIPDHIHLS
EDCQHLLSRMFIPDPSMRISIKKITTHSWFSNNNLQSKQIEPTLELDNPNFSHQSVKEIR
NIVIEASNQLAP
>CsaV3_4G030120.1 （CsSnRK2.8）
MEKYEFVKELNAGSNYSVTKLMRNKQTEEVVAMKFIELGPQVLVSKTHAALVMEYVGEEE
ISKDKMVDGMEKYEIVDDYLGSGSFGVTKLVRNKNTKELFAVKFIERGPTIDENVEREII
NHRSLQHPNIVRFKEASLFFSQVILTSTKLGIVMEYAGGGQLFRRISNSGCCTEDEARYF
FQQLICGLEYIHSMQICHRDLKLDNILLDGSKAPRVKICDFGYSKSSMLYSKPNTIVDYS
TTYAAPMDQANGQDDGQISINLDIISVFCHHLEAIPIKEKFSSPRAPWHAIQQRPRLLYP
LHSIPNTRVGSTTYSAPEVLVEGQYNGKIADVWSCGVTLYVMLFGSYPFEDPNDPKNIRK
TIKRIMHIDYKIPENIKISEDCRDLLSHIFVVDPSMRIPLQEIKSHPWFEKKLAWELRKE
IQALFYMRNIPTFSHQSVEEIMKVVGEAKKKLPSSSTTIVDYNSETEKEEETNTEENEED
EEAMSE
>CsaV3_4G030140.1 （CsSnRK2.9）
MLLGENFSKECNWGRFGEDEARYFFQQLISGVNYIHSMQICHRALKLDNILLDGRKSPRL
KRCDFGYSKKICHNRDLMVDNIHLDGSPTPQLKKCDFGFSKVHSKPNTNVGSATYAAPEV
ISHGQYDGKMADVWSCGVTLYVMLVAAYPFEDLNDNKNFQKTIKRKMSGRYKIPDHIRIS
RDCQHLLSCIFVRNPSKRISIKEIISHPWLLKNLQWELTEPAKAIYYKKDNNPTSSHQSV
EEIMKIVREARKQFAQPSKPIMGYWSETEEDYETGLEEEEEEDYYETGLEQEEENEYI
>CsaV3_4G030260.1 （CsSnRK2.10）
MDKYEVVKDLGAGNFGVARLLRHKETKELVAMKYIERGHKIDENVAREIINHRSLRHPNI
IRFKEVVLTPTHLAIVMEYAAGGELFERICNAGRFSEDEARYFFQQLISGVNYCHSMQIC
HRDLKLENTLLDGSAAPRLKICDFGYSKSSLLHSRPKSTVGTPAYIAPEVLSRREYDGKM
ADVWSCGVTLYVMLVGAYPFEDQDDPRNFRKTIQRIMAVQYKIPDYVHISQDCRDLLSRI
FVSNPSRRISLKEIKSHPWFLKNLPRELTESAQTIYYQRDNPSFSVQSVEEIMKIVGEAR
NPPPSSTTVKGFKWGTEEDDEEGDGELEEEEVEEEDDEYDKRVKEVHASGEYLRT
>CsaV3_6G045260.1 （CsSnRK2.11）
MERYEILKDIGSGNFGVAKLVRDKWSGELYAVKYIERGQKIDEHVQREIMNHRSLKHPNI
IRFKEVLLTPTHLAIVMEYAAGGELFERICNAGRFSEDEARYFFQQLISGVSYCHSMQIC
HRDLKLENTLLDGSSAPRLKICDFGYSKSSVLHSQPKSTVGTPAYIAPEVLSRREYDGKI
ADVWSCGVTLYVMLVGAYPFEDPEDPKNFRKTLQRILNVHYSIPHYVRISLECKHLLSRI
FVADPETRITIPEIKKHPWFLKNLPVEFTDEGLEGMQSNGENEATQSIEEILSIIQEARK
PGEGLIVGGQGQFVGGSLDMDDLDTDLDIDDLEASGDFVCALEC
>CsaV3_7G008840.1 （CsSnRK2.12）
MDRSALTVGPGMDIPIMHDSDRYELVRDIGSGNFGIARLMRDKQTGELVAVKYIERGEKI
DANVKREIINHRSLRHPNIVRFKEVILTPTHLAIVMEYASGGELFERICNAGRFSEDEAR
FFFQQLISGVSYCHAMQVCHRDLKLENTLLDGSPAPRLKICDFGYSKSSVLHSQPKSTVG
TPAYIAPEVLLKKEYDGKIADVWSCGVTLYVMLVGAYPFEDPEDPKNFRKTIQRILNVQY
SIPDYVLISPECRHLISRIFVADPTKRITIPEIRNHEWFLKNLPADLVDENTINSQYEEP
DQPMQTSEEIMQIIAEAGLPAAGTQSLNQYLTGSLDIDDDMEDDEESDADLDLDIDSSGE
VVYAM
>AT5G08590.1 (AtSnRK2.1 )
MDKYDVVKDLGAGNFGVARLLRHKDTKELVAMKYIERGRKIDENVAREIINHRSLKHPNIIRFKEVILTPTHLAIVMEYASGGELFDRICTAGRFSEAEA
RYFFQQLICGVDYCHSLQICHRDLKLENTLLDGSPAPLLKICDFGYSKSSILHSRPKSTVGTPAYIAPEVLSRREYDGKHADVWSCGVTLYVMLVGAYPF
EDPNDPKNFRKTIQRIMAVQYKIPDYVHISQECKHLLSRIFVTNSAKRITLKEIKNHPWYLKNLPKELLESAQAAYYKRDTSFSLQSVEDIMKIVGEARN
PAPSTSAVKSSGSGADEEEEEDVEAEVEEEEDDEDEYEKHVKEAQSCQESDKA
>AT3G50500.2 (AtSnRK2.2)
MDPATNSPIMPIDLPIMHDSDRYDFVKDIGSGNFGVARLMTDRVTKELVAVKYIERGEKIDENVQREIINHRSLRHPNIVRFKEVILTPSHLAIVMEYAA
GGELYERICNAGRFSEDEARFFFQQLISGVSYCHAMQICHRDLKLENTLLDGSPAPRLKICDFGYSKVLFISLKSSVLHSQPKSTVGTPAYIAPEILLRQ
EYDGKLADVWSCGVTLYVMLVGAYPFEDPQEPRDYRKTIQRILSVTYSIPEDLHLSPECRHLISRIFVADPATRITIPEITSDKWFLKNLPGDLMDENRM
GSQFQEPEQPMQSLDTIMQIISEATIPTVRNRCLDDFMADNLDLDDDMDDFDSESEIDVDSSGEIVYAL
>AT5G66880.1 (AtSnRK2.3)
MDRAPVTTGPLDMPIMHDSDRYDFVKDIGSGNFGVARLMRDKLTKELVAVKYIERGDKIDENVQREIINHRSLRHPNIVRFKEVILTPTHLAIIMEYASG
GELYERICNAGRFSEDEARFFFQQLLSGVSYCHSMQICHRDLKLENTLLDGSPAPRLKICDFGYSKSSVLHSQPKSTVGTPAYIAPEVLLRQEYDGKIAD
VWSCGVTLYVMLVGAYPFEDPEEPRDYRKTIQRILSVKYSIPDDIRISPECCHLISRIFVADPATRISIPEIKTHSWFLKNLPADLMNESNTGSQFQEPE
QPMQSLDTIMQIISEATIPAVRNRCLDDFMTDNLDLDDDMDDFDSESEIDIDSSGEIVYAL
>AT1G10940.2 (AtSnRK2.4)
MDKYELVKDIGAGNFGVARLMKVKNSKELVAMKYIERGPKIDENVAREIINHRSLRHPNIIRFKEVVLTPTHLAIAMEYAAGGELFERICSAGRFSEDEE
EGNKRKHARYFFQQLISGVSYCHAMQICHRDLKLENTLLDGSPAPRLKICDFGYSKSSLLHSRPKSTVGTPAYIAPEVLSRREYDGKMADVWSCGVTLYV
MLVGAYPFEDQEDPKNFRKTIQKIMAVQYKIPDYVHISQDCKNLLSRIFVANSLKRITIAEIKKHSWFLKNLPRELTETAQAAYFKKENPTFSLQTVEEI
MKIVADAKTPPPVSRSIGGFGWGGNGDADGKEEDAEDVEEEEEEVEEEEDDEDEYDKTVKEVHASGEVRIS
>AT5G63650.1 (AtSnRK2.5)
MDKYEVVKDLGAGNFGVARLLRHKETKELVAMKYIERGRKIDENVAREIINHRSLRHPNIIRFKEVILTPTHLAIVMEYASGGELFERICNAGRFSEAEA
RYFFQQLICGVDYCHSLQICHRDLKLENTLLDGSPAPLLKICDFGYSKSSLLHSRPKSTVGTPAYIAPEVLSRREYDGKHADVWSCGVTLYVMLVGGYPF
EDPDDPRNFRKTIQRIMAVQYKIPDYVHISQECRHLLSRIFVTNSAKRITLKEIKKHPWYLKNLPKELTEPAQAAYYKRETPSFSLQSVEDIMKIVGEAR
NPAPSSNAVKGFDDDEEDVEDEVEEEEEEEEEEEEEEEEEEDEYEKHVKEAHSCQEPPKA
>AT4G33950.1 (AtSnRK2.6)
MDRPAVSGPMDLPIMHDSDRYELVKDIGSGNFGVARLMRDKQSNELVAVKYIERGEKIDENVKREIINHRSLRHPNIVRFKEVILTPTHLAIVMEYASGG
ELFERICNAGRFSEDEARFFFQQLISGVSYCHAMQVCHRDLKLENTLLDGSPAPRLKICDFGYSKSSVLHSQPKSTVGTPAYIAPEVLLKKEYDGKVADV
WSCGVTLYVMLVGAYPFEDPEEPKNFRKTIHRILNVQYAIPDYVHISPECRHLISRIFVADPAKRISIPEIRNHEWFLKNLPADLMNDNTMTTQFDESDQ
PGQSIEEIMQIIAEATVPPAGTQNLNHYLTGSLDIDDDMEEDLESDLDDLDIDSSGEIVYAM
>AT4G40010.1 (AtSnRK2.7)
MERYDILRDLGSGNFGVAKLVREKANGEFYAVKYIERGLKIDEHVQREIINHRDLKHPNIIRFKEVFVTPTHLAIVMEYAAGGELFERICNAGRFSEDEG
RYYFKQLISGVSYCHAMQICHRDLKLENTLLDGSPSSHLKICDFGYSKSSVLHSQPKSTVGTPAYVAPEVLSRKEYNGKIADVWSCGVTLYVMLVGAYPF
EDPEDPRNIRNTIQRILSVHYTIPDYVRISSECKHLLSRIFVADPDKRITVPEIEKHPWFLKGPLVVPPEEEKCDNGVEEEEEEEEKCRQSVEEIVKIIE
EARKGVNGTDNNGGLGLIDGSIDLDDIDDADIYDDVDDDEERNGDFVCAL
>AT1G78290.2 (AtSnRK2.8)
MERYEIVKDIGSGNFGVAKLVRDKFSKELFAVKFIERGQKIDEHVQREIMNHRSLIHPNIIRFKEVLLTATHLALVMEYAAGGELFGRICSAGRFSEDEA
RFFFQQLISGVNYCHSLQICHRDLKLENTLLDGSEAPRVKICDFGYSKSGVLHSQPKTTVGTPAYIAPEVLSTKEYDGKIADVWSCGVTLYVMLVGAYPF
EDPSDPKDFRKTIGRILKAQYAIPDYVRVSDECRHLLSRIFVANPEKRITIEEIKNHSWFLKNLPVEMYEGSLMMNGPSTQTVEEIVWIIEEARKPITVA
TGLAGAGGSGGSSNGAIGSSSMDLDDLDTDFDDIDTADLLSPL
>AT2G23030.1 (AtSnRK2.9)
MEKYEMVKDLGFGNFGLARLMRNKQTNELVAVKFIDRGYKIDENVAREIINHRALNHPNIVRFKEVVLTPTHLGIVMEYAAGGELFERISSVGRFSEAEA
RYFFQQLICGVHYLHALQICHRDLKLENTLLDGSPAPRLKICDFGYSKSSVLHSNPKSTVGTPAYIAPEVFCRSEYDGKSVDVWSCGVALYVMLVGAYPF
EDPKDPRNFRKTVQKIMAVNYKIPGYVHISEDCRKLLSRIFVANPLHRSTLKEIKSHAWFLKNLPRELKEPAQAIYYQRNVNLINFSPQRVEEIMKIVGE
ARTIPNLSRPVESLGSDKKDDDEEEYLDANDEEWYDDYA
>AT1G60940.1 (AtSnRK2.10)
MDKYELVKDIGAGNFGVARLMRVKNSKELVAMKYIERGPKIDENVAREIINHRSLRHPNIIRFKEVVLTPTHIAIAMEYAAGGELFERICSAGRFSEDEA
RYFFQQLISGVSYCHAMQICHRDLKLENTLLDGSPAPRLKICDFGYSKSSLLHSMPKSTVGTPAYIAPEVLSRGEYDGKMADVWSCGVTLYVMLVGAYPF
EDQEDPKNFKKTIQRIMAVKYKIPDYVHISQDCKHLLSRIFVTNSNKRITIGDIKKHPWFLKNLPRELTEIAQAAYFRKENPTFSLQSVEEIMKIVEEAK
TPARVSRSIGAFGWGGGEDAEGKEEDAEEEVEEVEEEEDEEDEYDKTVKQVHASMGEVRVS
>Os03g0610900 (OsSAPK10)
MDRAALTVGPGMDMPIMHDGDRYELVRDIGSGNFGVARLMRSRADGQLVAVKYIERGDKIDENVQREIIN
HRSLRHPNIIRFKEVILTPTHLAIVMEYASGGELFERICNAGRFSEDEARFFFQQLISGVSYCHSMQVCH
RDLKLENTLLDGSTAPRLKICDFGYSKSSVLHSQPKSTVGTPAYIAPEVLLKKEYDGKIADVWSCGVTLY
VMLVGAYPFEDPDEPKNFRKTIQRILGVQYSIPDYVHISPECRDLIARIFVANPATRISIPEIRNHPWFL
KNLPADLMDDSKMSSQYEEPEQPMQSMDEIMQILAEATIPAAGSGGINQFLNDGLDLDDDMEDLDSDPDL
DVESSGEIVYAM
>Os12g0586100 (OsSAPK9)
MERAAAGPLGMEMPIMHDGDRYELVKEIGSGNFGVARLMRNRASGDLVAVKYIDRGEKIDENVQREIINH
RSLRHPNIIRFKEVILTPTHLAIVMEYASGGELFERICSAGRFSEDEARFFFQQLISGVSYCHSMQVCHR
DLKLENTLLDGSTAPRLKICDFGYSKSSVLHSQPKSTVGTPAYIAPEVLLKKEYDGKIADVWSCGVTLYV
MLVGAYPFEDPEDPKNFRKTIQKILGVQYSIPDYVHISPECRDLITRIFVGNPASRITMPEIKNHPWFMK
NIPADLMDDGMVSNQYEEPDQPMQNMNEIMQILAEATIPAAGTSGINQFLTDSLDLDDDMEDMDSDLDLD
IESSGEIVYAM
>Os03g0764800 (OsSAPK8)
ERICKNVRFSEDEARYFFQQLISGVSYCHSMQVCHRDLKLENTLLDGSPAPRLKICDFGYSKSSVLHSQP
KSTVGTPAYIAPEVLLKKEYDGKTADVWSCGVTLYVMVVGAYPFEDPEEPKNFRKTIQRILNVQYSIPEN
VDISPECRHLISRIFVGDPSLRITIPEIRSHGWFLKNLPADLMDDDSMSSQYEEPDQPMQTMDQIMQILT
EATIPPACSRINHILTDGLDLDDDMDDLDSDSDIDVDSSGEIVYAM
>Os10g0564500 (OsSAPK3)
VQREIINHRSLRHPNIIRFKEVCLTPTHLAIVMEYAAGGELFEQICTAGRFSEDEARYFFQQLISGVSYC
HSLEICHRDLKLENTLLDGSPTPRVKICDFGYSKSALLHSKPKSTVGTPAYIAPEVLSRKEYDGKATDVW
SCGVTLYVMLVGSYPFEDPGDPRNFRKTISRILGVQYSIPDYVRVSSDCRRLLSQIFVADPSKRITIPEI
KKHTWFLKNLPKEISEREKADYKDTDAAPPTQAVEEIMRIIQEAKVPGDMAAADPALLAELAELKSDDEE
EAADEYDTY
>Os07g0622000 (OsSAPK2)
MERYEVIKDIGSGNFGVAKLVRDVRTKELFAVKFIERGQKIDENVQREIMNHRSLRHPNIVRFKEVVLTP
THLAIVMEYAAGGELFERICSAGRFSEDEARFFFQQLISGVSYCHSMQICHRDLKLENTLLDGSIAPRLK
ICDFGYSKSSLLHSQPKSTVGTPAYIAPEVLARKEYDGKVADVWSCGVTLYVMLVGAYPFEDPDEPRNFR
KTITRILSVQYMVPDYVRVSMECRHLLSRIFVANPEQRITIPEIKNHPWFLKNLPIEMTDEYQMSVQMND
INTPSQGLEEIMAIIQEARKPGDGSKFSGQIPGLGSMELDDVDTDDIDVEDSGDFVCAL
>Os03g0390200 (OsSAPK1)
MERYEVMRDIGSGNFGVAKLVRDVATNHLFAVKFIERGLKIDEHVQREIMNHRSLKHPNIIRFKEVVLTP
THLAIVMEYAAGGELFERICNAGRFSEDEARFFFQQLISGVSYCHSMQVCHRDLKLENTLLDGSVTPRLK
ICDFGYSKSSVLHSQPKSTVGTPAYIAPEVLSRKEYDGKVADVWSCGVTLYVMLVGAYPFEDPDDPRNFR
KTITRILSVQYSIPDYVRVSADCRHLLSRIFVGNPEQRITIPEIKNHPWFLKNLPIEMTDEYQRSMQLAD
MNTPSQSLEEVMAIIQEARKPGDAMKLAGAGQVACLGSMDLDDIDDIDDIDIENSGDFVCAL
>Os02g0551100 (OsSAPK6)
MEKYELLKDIGSGNFGVARLMRNRETKELVAMKYIPRGLKIDENVAREIINHRSLRHPNIIRFKEVVLTP
THLAIVMEYAAGGELFDRICSAGRFSEDESRYFFQQLICGVSYCHFMQICHRDLKLENTLLDGSPAPRLK
ICDFGYSKSSLLHSKPKSTVGTPAYIAPEVLSRREYDGKMADVWSCGVTLYVMLVGAYPFEDPDDPKNFR
KTIGRIVSIQYKIPEYVHISQDCRQLLSRIFVANPAKRITIREIRNHPWFMKNLPRELTEAAQAKYYKKD
NSARTFSDQTVDEIMKIVQEAKTPPPSSTPVAGFGWTEEEEQEDGKNPDDDEGDRDEEEGEEGDSEDEYT
KQVKQAHASCDLQKS
>Os04g0691100 (OsSAPK5)
MEKYEPVREIGAGNFGVAKLMRNKETRELVAMKFIERGNRIDENVFREIVNHRSLRHPNIIRFKEVVVTG
RHLAIVMEYAAGGELFERICEAGRFHEDEARYFFQQLVCGVSYCHAMQICHRDLKLENTLLDGSPAPRLK
ICDFGYSKSSLLHSRPKSTVGTPAYIAPEVLSRREYDGKLADVWSCGVTLYVMLVGAYPFEDPKDPKNFR
KTISRIMSVQYKIPEYVHVSQPCRHLLSRIFVANPYKRISMGEIKSHPWFLKNLPRELKEEAQAVYYNRR
GADHAASSASSAAAAAAFSPQSVEDIMRIVQEAQTVPKPDKPVSGYGWGTDDDDDDQQPAEEEDEEDDYD
RTVREVHASVDLDMSNLQIS
>Os01g0869900 (OsSAPK4)
RPKSAVGTPAYIAPEVLSRREYDGKLADVWSCGVTLYVMLVGAYPFEDQDDPKNIRKTIQRIMSVQYKIP
DYVHISAECKQLIARIFVNNPLRRITMKEIKSHPWFLKNLPRELTETAQAMYYRRDNSVPSFSDQTSEEI
MKIVQEARTMPKSSRTGYWSDAGSDEEEKEEEERPEENEEEEEDEYDKRVKEVHASGELRMSSLRI
>Os05g0433000 (OsSAPK7)
MDTYEEVRSIGSGNFGVTRLMCNRDTGELVAVKTIPRGNHRINKSAYREIINHRSLRHPNIIQFIEAILT
HTHLAIVMEYASGGELFDRIVDLERFSEDEARYFFQQLIWGVSYCHHMSSMLHSRPKSAVGTPAYIAPEI
LNLQEYDGKLIKAIQYEIPQQVHISTDCRELISRIFVSDPSKRITMQEIKNHPWFLKNFPRELTEEAQSI
YFTKNDYFPTFSAQTSGEIMTFMEEAQKIPKSFGDGYIDYRSDEEEMQEEEEGPEENEEEEDECDKILRE
VQEKETPNMKALSIG
>NP_001147649.1 (ZmSnRK2.1)
MPSASAHLRLLPDQLTSAPFTPHLLLLLRRRRPLLRLAWPWPPPALRSRAAMERYEVIRDIGSGNFGVTK
LVRDVSTKELFAVKFIERGQKIDEHVQREIMNHRSLKHPNIIRFKEVVLTPTHLAIVMEYAAGGELFERI
CSAGRFSEDEARFFFQQLISGVSYCHSMQVCHRDLKLENTLLDGSVAPRLKICDFGYSKSSVLHSQPKST
VGTPAYIAPEVLSRKEYDGKVADVWSCGVTLYVMLVGAYPFEDPDDPKNFRKTITRILSVQYSIPDYVRV
TMECGHLLSRIFVGNPEQRITIPEIKKHPWFLKNLPIEMTDEYQQSMQLADMNTPGQSLEEVMAIIQEAR
KPGDAMNLAGQLPCLGSVDLDDIDFDDIDDIDTENSGDFVCAV
>NP_001131189.1 (ZmSnRK2.2)
MEYAAGGELFERICNAGRFSEDEARFFFQQLISGVSYCHSMQICHRDLKLENTLLDDSIAPRLKICDFGY
SKSSVLHSQPKSTVGTPAYIAPEVLARKEYDGKVADVWSCGVTLYVMLVGAYPFEDPDEPKNFRKTLTRI
ISVQYAVPDFVRVSMECRHLLSRIFVAKPEQRITIPEIKNHPWFLKNLPIEMTDEYQMNLQLVDMNVPSQ
SLEEIMSIILEARKPGDGLKHAGQLPGLGSMELDDIDVDDIDVEDSGDFVCAL
>NP_001136496.1 (ZmSnRK2.3)
MEERYEALKELGAGNFGVARLVRDKRTKELVAVKYIERGKKIDENVQREIINHQSLRHPNIVRFKEVCLT
PTHLAIVMEYAAGGELFEKICSAGRFSEDESRYFFQQLISGVSYCHSMEICHRDLKLENTLLDGSPTPRV
KICDFGYSKSALLHSKPKSTVGTPAYIAPEVLSRKEYDGKVADVWSCGVTLYVMLVGSYPFEDPEDPRNF
RKTISRILGVQYSIPDYVRVSSDCRRLLSQIFVADPSKRITIPEIKHHPWFLKNLPREISEREKANYEKDA
DAAEPAQAVDEIMRIVEEAKTPGDMSKVVDPALLAEMAELESDEEEADADDTY
>NP_001170331.2 (ZmSnRK2.4)
MDKYEAVRDIGSGNFGVARLMRNRETRELVAVKCIERGHRIDENVYREIINHRSLRHPNIIRFKEVILTP
THLMIVMEFAAGGELFDRICDRGRFSEDEARYFFQQLICGVSYCHYMQICHRDLKLENVLLDGSPAPRLK
ICDFGYSKSSVLHSRPKSAVGTPAYIAPEVLSRREYDGKLADVWSCGVTLYVMLVGAYPFEDPDDPKNIR
NTIQQIMQVQYKIPDHVHISTECQQLIARIFVANPMRRITMKEIKSHPWFLKNLPRELTETAQGMYYRRD
NRVPSYSDQTSEEIMKIVQDARTMPKSSRSGYGWSSEYSDEEEEKEEEHRPEEHEEEEDEYDRRVKEVHA
SGELRMDALHI
>NP_001132381.1 (ZmSnRK2.5)
MDKYEPVREIGAGNFGVAKLMRNKDTRELVAMKFIERGNRIDENVFREIVNHRSLRHPNIIRFKEVVLTP
THLAIVMEYAAGGELFERICDAGRFHEDEARYFFQQLVCGVSFCHAMNICHRDLKLENTLLDGSPAPRLK
ICDFGYSKSSVLHSRPKSTVGTPAYIAPEVLSRREYDGKHADVWSCGVTLYVMLVGAYPFEDPKDPKNFR
KTIQRIMSVQYKIPEYVHVSHNCRHLLSRIFVQNPYKRITMSEIKTHPWYLKNLPRELKEEAQAAYYYSR
QGDSSSSSSNNATAAPAYSSQSVEEILRIVQEAQTVPKPPSRPDEAEQQEEEDDHDDDDDYDRTVRQVHA
SGEFDMIMSRLQI
>NP_001132381.1 (ZmSnRK2.6)
MDKYEPVREIGAGNFGVAKLMRNKDTRELVAMKFIERGNRIDENVFREIVNHRSLRHPNIIRFKEVVLTP
THLAIVMEYAAGGELFERICDAGRFHEDEARYFFQQLVCGVSFCHAMNICHRDLKLENTLLDGSPAPRLK
ICDFGYSKSSVLHSRPKSTVGTPAYIAPEVLSRREYDGKHADVWSCGVTLYVMLVGAYPFEDPKDPKNFR
KTIQRIMSVQYKIPEYVHVSHNCRHLLSRIFVQNPYKRITMSEIKTHPWYLKNLPRELKEEAQAAYYYSR
QGDSSSSSSNNATAAPAYSSQSVEEILRIVQEAQTVPKPPSRPDEAEQQEEEDDHDDDDDYDRTVRQVHA
SGEFDMIMSRLQI
>NP_001149107.1 (ZmSnRK2.7)
MEKYELLKDIGAGNFGVARLMRNKETKELVAMKYIPRGQKIDENVAREIINHRSLRHPNIIRFKEVVLTP
THLAIVMEYAAGGELFDRICNAGRFSEDEARYFFQQLICGVSYCHSMQICHRDLKLENTLLDGSPAPRLK
ICDFGYSKSSLLHSKPKSTVGTPAYIAPEVLSRREYDGKTADVWSCGVTLYVMLVGGYPFEDPDDPKNFR
KTIGRIMSIQYKIPEYVHVSQDCKELLSRIFVANSAKRITIREIRNHPWFLKNLPRELTEAAQAMYYKKD
NSAPTYSVQSVEEIMKIVEKARTPPPSSTPVAGFGWAEEDEQEDSKEPDEEHEDGEDEYEKQVKQVHASG
EFHLSC
>NP_001149657.1 (ZmSnRK2.8)
MAGPAPDRAALTVGPGMDMPIMHDSDRYELVRDIGSGNFGVARLMRDRRTSELVAVKYIERGEKIDENVQ
REIINHRSLKHPNIIRFKEVILTPTHLAIVMEYASGGELFERICKNVRFSEDEARYFFQQLISGVSYCHS
MQVCHRDLKLENTLLDGSDAPRLKICDFGYSKSSVLHSQPKSTVGTPAYIAPEVLLKKEYDGKIADVWSC
GVTLYVMVVGAYPFEDPEEPKNFRKTIQRILNVQYAIPDNVNISPECRHLISRIFVGDPATRITIPEIRN
HSWFLKNLPADLMDDDSMSNQYEEPDQPMQTMDQIMQILTEATIPPACSRSINVLADGLDMDDDMDDLDS
DSDLDVDSSGEIVYAM
>XP_008654908.1 (ZmSnRK2.9)
MDRAALTVGPGMDMPIMHDGDRYELVRDIGSGNFGVARLMRNRADGQLVAVKYIDRGEKIDENVQREIIN
HRSLRHPNIIRFKEVILTPTHLAIVMEYASGGELFERICNAGRFSEDEARFFFQQLISGVSYCHSMQVCH
RDLKLENTLLDGSTAPRVKICDFGYSKSSVLHSQPKSTVGTPAYIAPEVLLKKEYDGKVADVWSCGVTLY
VMLVGAYPFEDPDEPKNFRKTIQRILGVQYSVPDYVHISPECQDLISRIFVANPSTRITMPEIRSHPWFL
KNLPADLVDDSATTTSKQYEEPEQPMQGMDEIMQILGEATIPAAGSRGLNQFLNDGLDLDDDMEDLDSDA
DLDLESSGEIVYAM
>NP_001130868.1 (ZmSnRK2.10)
MDRAALTVGPGMDMPIMHDGDRYELVRDIGSGNFGVARLMRNRADGQLVAVKYIERGEKIDENVQREIIN
HRSLRHPNIIRFKEVILTPTHLAIVMEYASGGELFERICNAGRFSEDEARFFFQQLISGVSYCHSMQVCH
RDLKLENTLLDGSTAPRLKICDFGYSKSSVLHSQPKSTVGTPAYIAPEVLLKKEYDGKVADVWSCGVTLY
VMLVGAYPFEDPDEPKNFRKTIQRILGVQYSIPDYVHISPECQNLVSRIFVADPATRITIPEIRNHPWFL
KNLPADLMDDSTMSKQYEEPEQPMQSMDEIMQILAEATIPAAGPHGLNQFLNDGLDLDDDMDDLDSDTDL
DLESSGEIVYAI
>NP_001142342.1 (ZmSnRK2.11)
MDKYEAVRDIGSGNFGVARLMRNRETRELVAVKLIERGHRIDENVYREIVNHRSLRHPNIIQFIEVILTP
THLAIVMEYAAGGELFDRIVDRGRFSEDETRYFFQQLICGVSYCHHMQICHRDLKLENVLLDGSPAPRLK
ICDFGYSKSSVLHSRPKSAVGTPAYIAPEVLSRREYDGKLADVWSCGVTLFVMLVGAYPFEDQDDPKNIR
KTIQRIAAIQYNIPDNIRISDDCRQLISRIFVSNPLRRITMREIKSHPWFLKNLPRELTEAVQLSYFRRD
NSVSAFSDQTTEEIMKIVKEARTLPKSSRSGYGYSEECSDEEEKEVESEPKEEEEEAECDKTVREVRESG
ELDMTSLHI
>SGN-U568947 (SlSnRK2.1)
TMDRTAVTVGPGMDVPIMHDSDRYELVRDIGAGNFGVARLMRDRQTNELVAVKYIERGEKIDENVKREIINHRSLRHPNIVRFKEVILTP
THLAIVMEFASGGELFERICNAGRFSEDEARFFFQQLISGVSYCHAMQVCHRDLKLENTLLDGSPAPRLKICDFGYSKSSVLHSQPKSTV
GTPAYIAPEVLLKKEYDGKIADVWSCGVTLYVMLVGAYPFEDPEEPKNFRKTIQRILNVQYSIPDYVHISPECRHLISRIFVADPAKRIS
IPEIKNHEWFLKNLPADLMDNTTNNQFEEPDQRMQSIDEIMQIITEATIPAAGTNSLNHYLTGSLDIDDDMEEDLESDPDLDIDSSGEIV
YAM
>SGN-U586078 (SlSnRK2.2)
FSDFGLDKMEEKYELLKELGAGNFGVARLVKDKKTKELLAVKYIERGKKIDENVQREIINHRSLRHPNIVRFKEVLVTPSHLAIVMEYAA
GGELFGRICSAGRFSEDEARFFFQQLISGVSYCHTMEICHRDLKLENTLLDGSPSPRLKICDFGYSKSGLLHSQPKSTVGTPAYIAPEVL
SRKEYDGKIADVWSCGVTLYVMLVGAYPFEDPEDPKNFRKTIGRIMSAQHSIPDYVRVTPDCRNLLSRIFVANPSKRITIPEIKKHPWFL
KNLPKELMDVEHARFEEASEQLQQSVEEIMKMIQEAKVPGVVSKSEGKDPAGTAEQDDLEEDLESEIDSSNDFAVYV
>SGN-U586079 (SlSnRK2.3)
AESEVADEMDRGPGPCMDMPIMHDSDRYDFVRDIGSGNFGVARLMTDKQTKELVAVKYIERGDKIDENVQREIINHRSLRHPNIIRFKEV
ILTPTHLAIVMEYASGGELFERISNAGRFNEDEARFFFQQLISGVSYCHSMQVCHRDLKLENTLLDGSPAPRLKICDFGYSKSALLHSQP
KSTVGTPAYIAPEVLLRKEYDGKIADVWSCGVTLYVMLVGAYPFEDPDEPKDFRKTINRILSVQYSVPENIQISEECRHLISRIFVGDPA
QRITMPEIRNHVWFLKNLPADLIDDRMISDQFEEPDQPMQSIDTIMQIISEATVPPIGLYNLEMMDDDMDDLDSEPDLDIDSSGEIIYAM
>SGN-U585951 （SlSnRK2.4）
KMERYEIQKDIGSGNFGVAKLVKDKWSGELFAVKYIERGKKIDEHVQREIMNHRSLRHPNIIRFKEVFLTPAHLAIVMEYASGGELFERI
CSAGRFSEDEARFFFQQLISGVSYCHSMQICHRDLKLENTLLDGSSTQCLKICDFGYSKSAALHSQPKSTVGTPAYIAPEVLSRKEYDGK
IADVWSCGVTLYVMLVGAYPFEDPDDPRNFKKTITRILSVQYSIPYYVRVSKECNHLLSRIFVADPEKRITIEEIKKHPWFLKNLPKEFM
KKGEEASLVQMNSEEKPLQSIEEALAIIQEARKPGEGSKASDYFVNSSISMDLDDFDTDADLDDEIDTSGDFVCAL
>SGN-U576095 (SlSnRK2.5)
IHELINLYTYNHSRVKMQNYEVVKELGSGNFGVARLMRHKETKQLVAMKYIERGRKIDENVAREIINHRSLRHPNIIRFKEVLLTSTHLG
IVMEYATGGELFDRICQAGRFSEPEARYFFQQLISGVHYCHNMQICHRDLKLENTLLDGSPAPRLKICDFGYSKSSVLHSRPKSTVGTPA
YIAPEVLSRREYDGKSADVWSCGVTLYVMLVGGYPFEDVDDPKNFRKTISRIMGVQYKIPDYVHISHDCKHLLSRIFVASPARRITLKEI
KNHPWFLKSLPKELTETAQAVYYKRDNPTFSIQSIEEIMKIVSEARNPAPPSRPVPHFGWGTEEEEEVVEEEEEEEEEEDEYDKQVKQVH
ASGEFHIIHDDA
>SGN-U581469 (SlSnRK2.6)
RAIVMEYAAGGELFARICNAGRFNEDEARFFFQQLISGVSYCHFMQICHRDLKLENTLLDGSAAPRVKICDFGYSKSSVFHSQPKSTVGT
PAYVAPEVLTRKEYDGKLADVWSCGVTLYVMLVGAYPFQDSSDPKNIKKTISKILTARYSIPEQIQISLECRHLITRIFVADPEKRITIP
EIKMHPWFLKNLPVELMEGGSYQCVDVNNPSQSMEEVLAIIQEARVPLQVGTHSFGGSMELDELDEADIEDVIETSADFAGLL
>SGN-U574237 (SlSnRK2.7)
SLFKDKKMEKYELVKDIGSGNFGVARLMRNKETKELVAMKYIERGHKIDENVAREIINHKSLRHPNIIRFKEVVLTPTHLAIVMEYAAGG
ELFERICNAGRFSEDEARYFFQQLISGVHYCHNMQICHKDLKLENTLLDGSAAPRLK
>KT236157 (BcSnRK2.1a)
MDKYEVVKDLGTGNFGVARLLKHKETKELVAMKYIERGRKIDENVAREIINHRSLKHPNIIRFKEVMLTP
THLAIVMEYASGGELFDRICTAGRFSEAEARYFFQQLICGVDYCHSLQICHRDLKLENTLLDGSPAPLLK
ICDFGYSKSSILHSRPKSTVGTPAYIAPEVLSRREYDGKHADVWSCGVTLYVMLVGAYPFEDPNDPKNFR
KTIQRIMAIQYKIPDYVHISQECKHLLSRIFVTNPAKRITLKEIKNHPWYLKNLPKELVESAQAVYYKRD
NTSYSLQSIEDIMKIVGEARNPASSSSVSKSLGSGAEEEDEEDVEAEVEEEDEEEDEYEKHVKEAHSSCQ
EPDKPQEERK
>KT236158 (BcSnRK2.1b)
MDKYEVVKDLGTGNFGVARLLRHKDTKELVAMKYIERGRKIDENVAREIINHRSLKHPNIIRFKEVILTP
THLAIVMEYASGGELFERICTAGRFSEAEARYFFQQLICGVDYCHSLQICHRDLKLENTLLDGSPAPLLK
ICDFGYSKSSILHSRPKSTVGTPAYIAPEVLSRREYDGKHADVWSCGVTLYVMLVGAYPFEDPNDPKNFR
KTIQRIMAIQYKIPDYVHISQECKHLLSRIFVTNPAKRITLKEIKNHPWYLKNLPKELLESAQAVYYKRD
NTSYSLQSVEDIMKIVGEARNPASSSSLSKSLGSGAGEEEEEEDVEAEVEEEVEEEEEEDEYEKHVKEAH
SSIQEPHEALKEKK
>KT236159 (BcSnRK2.2)
MDPTTAAVMPIDLPIIHESDRYDFVRDIGSGNFGVARLMTDRVTKELVAVKYIERGDKIDENVQREIINH
RSLRHPNIVRFKEVILTPSHLAIVMEYASGGELYDRICNAGRFSEDEARFFFQQLISGVNYCHAMQICHR
DLKLENTLLDGSPAPRLKICDFGYSKSSVLHSQPKSTVGTPAYIAPEILLRQEYDGKMADVWSCGVTLYV
MLVGAYPFEDPAEPRDYRKTIQRILSVTYSIPEDLNLSPGCRQLISRIFVADPATRISIPEIKSHEWFLK
NLPGDLMDENRMSSQFQEPEQPMQSLDTIMQIISEATIPAVRNRCLDDFMADNLDLDDDMDDFDSESEID
VDSSGEIVYAL
>KT236160 (BcSnRK2.3)
MDRAAAVGTGPMDMPIMHDSDRYDFVKDIGSGNFGVARLMRDKVTKELVAVKYIERGDKIDENVQREIIN
HRSLRHPNIVRFREVILTPTHLAIIMEYASGGELYERICNAGRFSEDEARFFFQQLISGVSYCHAMQICH
RDLKLENTLLDGSPAPRLKICDFGYSKSSVLHSQPKSTVGTPAYIAPEVLLRQEYDGKIADVWSCGVTLY
VMLVGAYPFEDPDEPRDYRKTIQRILSVKYAIPEDVRISPECCHLISRIFVADPATRISIPEIKNHAWFL
KNLPADLIEESNTGSQFQEPEQPMQSLDTIMQIISEATIPAVRNRCLDDFMTDNLDLDDDMDDFDSESEI
DIDSSGEIVYAL
>KT236161 (BcSnRK2.4a)
MEKYELVKDIGAGNFGVARLMKVKDSKELVAMKYIERGPKIDENVAREIINHRSLRHPNIIRFKEVVLTP
THLAIAMEYAAGGELFERICSAGRFSEDEARYFFQQLISGVSYCHAMQICHRDLKLENTLLDGSPAPRLK
ICDFGYSKSSLLHSRPKSTVGTPAYIAPEVLSRREYDGKMADVWSCGVTLYVMLVGAYPFEDQEDPKNFR
KTIQKIMAVQYKIPDYVHISQDCKHLLSRIFVANSVKRITIAEIKKHPWFTKNLPRELTETAQAAYFKKE
NPTFSAQTAEEIMKIVDDAKTPPPVSRSIGGFGWGGEGDAEGKEEEEVDEEEVEEEEDEEDEYDKTVKEA
HASGEVIIS
>KT236162 (BcSnRK2.4b)
MEKYELVKDIGAGNFGVARLMKVKNSKELVAMKYIERGPKIDENVAREIINHRSLRHPNIIRFKEVVLTP
THLAIAMEYAAGGELFERICSAGRFSEDEARYFFQQLISGVSYCHAMQICHRDLKLENTLLDGSPAPRLK
ICDFGYSKSSLLHSRPKSTVGTPAYIAPEVLSRREYDGKMADVWSCGVTLYVMLVGAYPFEDQEDPKNFR
KTIQKIMAVQYKIPDYVHISQDCKHLLSRIFVANSLKRITIAEIKKHPWFMKNLPRELTETAQAAYFRKE
NPTFSLQTAEEIMKIVDDAKTPPPVSRSIGGFGWGDEEGKEEEEVDEEEVVEDEEDEYDKTVKQVHASGE
VKIT
>KT236163 (BcSnRK2.5)
MDKYEVVKDLGAGNFGVARLLRHKETKELVAMKYIERGRKIDENVAREIINHRSLRHPNIIRFKEVVLTP
THLAIVMEYASGGELFERICNAGRFSEAEARYFFQQLICGVDYCHSLQICHRDLKLENTLLDGSPAPLLK
ICDFGYSKSSLLHSRPKSTVGTPAYIAPEVLSRREYDGKNADVWSCGVTLYVMLVGGYPFEDPDDPRNFR
KTIQRIMAVQYKIPDYVHISQECKHLLSRIFVTNPAKRITLKEIKKHPWFLKNLPKELTDSAQAAYYKRD
NPSFSLQSVEDIMKIVGEARNPAPSSSAVKGFDEDDEDEVEEEEEEEDEEEEDEEEEEDEYEKHVKEAHK
SQESSKA
>KT236164 (BcSnRK2.6a)
MDRPAVSGPMDLPIMHDSDRYELVKDIGSGNFGVARLMRDKLSNELLAVKYIERGEKIDENVKREIINHR
SLRHPNIVRFKEVVLTPTHLAIVMEYAAGGELFERICNAGRFSEDEARFFFQQLISGVSYCHAMQVCHRD
LKLENTLLDGSPAPRLKICDFGYSKSSVLHSQPKSTVGTPAYIAPEVLLKKEYDGKVADVWSCGVTLYVM
LVGAYPFEDPEEPKNFRKTIHRILNVQYAIPDYVHISPECRHLISRIFVADPAKRISIPEIRNHEWFLKN
LPVDIMNDDTMNSQFDESDQPGQSIEEIMQIIAEATVPPAGMQSLNHYLTGSLDIDEDMEEDLESDLDDL
DIDSSGEIVYAM
>KT236165 (BcSnRK2.6b)
MDRPAVSGPMDLPIMHDSDRYELVKDIGSGNFGVARLMRDKQSNELVAVKYIERGEKIDENVKREIINHR
SLRHPNIVRFKEVILTPTHLAIVMEYAAGGELFERICNAGRFSEDEARFFFQQLISGVSYCHAMQVCHRD
LKLENTLLDGSPAPRLKICDFGYSKSSVLHSQPKSTVGTPAYIAPEVLLKKEYDGKLADVWSCGVTLYVM
LVGAYPFEDPDEPKNFKKTIHRILNVQYAIPDYVHISPECQHLISRIFVADSAKRISIPEIRNHEWFLKN
LPADIMNDNVMNSQFDESDQPGQSIEEIMQIVAEATVPPAGTQSLNQYLTGSLDLEDDMDEDLESDLDDL
DIDSSGEIVYAM
>KT236166 (BcSnRK2.7)
MERYDILRDLGSGNFGVAKLVREKANGKFYAVKYIERGLKIDEHVQREIINHRDLKHPNIIRFKEVFVTP
THLAIVMEYAAGGELFERICSAGRFSEDEARYYFKQLISGVSYCHAMQICHRDLKLENTLLDGSPSSQLK
ICDFGYSKSSVLHSQPKSTVGTPAYVAPEVLSRKEYNGKIADVWSCGVTLYVMLVGAYPFEDPDDPRNIR
KTIQRILSVHYTIPDYVRISSECKHLLSRIFVADPDKRITVPEIEEHSWFLKNPGPVISDKNIVEDEEEE
ENCGQSVEEIVKIIEEARKDVNGKNDNGGLSLIDGSLIDLDDIDDADIYDEVDDDDEEKNGDFVCAL
>XP_033140695.1 LOC103854644 [organism=Brassica rapa] [GeneID=103854644] [isoform=X2]
MERYDILRDLGSGNFGVAKLVREKANGKFYAVKYIERGLKVFVTPTHLAIVMEYAAGGELFERICSAGRF
SEDEARYYFKQLISGVSYCHAMQICHRDLKLENTLLDGSPSSQLKICDFGYSKSSVLHSQPKSTVGTPAY
VAPEVLSRKEYNGKIADVWSCGVTLYVMLVGAYPFEDPDDPRNIRKTIQRILSVHYTIPDYVRISSECKH
LLSRIFVADPDKRITVPEIEEHSWFLKNPGPVISDKNIVEDEEEEENCGQSVEEIVKIIEEARKDVNGKN
DNGGLSLIDGSLIDLDDIDDADIYDEVDDDDEEKNGDFVCAL
>KT236167 (BcSnRK2.8a)
MERYDIVKDIGSGNFGVAKLVRDKVSKELFAIKFIERGHKIDEHVQREIMNHRSLNHPNIIRFKEVLLTA
THLAIVMEYAAGGELFERICSAGRFGEDEARFFFQQLISGVSYCHSLQICHRDLKLENTLLDGSTAPRVK
ICDFGYSKSGVLHSQPKTTVGTPAYIAPEVLSKREYDGKIADVWSCGVTLYVMLVGAYPFEDPSDPKDFR
KTIGRILRSQYSIPDYVRVSDLCKHLLSRIFVANPEKRITMEEIKNHSWFLKNLPVDMSEGSSRSNNPSQ
SEEEIVWIIEEARKAITGASGLSGAGGSGDSGSGAMGSSMDLDDLDVDYDDDIDTGDFVCTL
>KT236168 (BcSnRK2.8b)
MEASWVSKNWRQLIGGGTHSMERYDIVKDIGSGNFGVAKLVRDK
FSKELFAVKFIERGQKIDEHVQREIMNHRSLNHPNIIRFKEVLLTATHLAIVMEYAAG
GELFERICSSGRFSEDEARFFFQQLISGVSYCHSLQICHRDLKLENTLLDGSAAPRVK
ICDFGYSKSGVLHSQPKTTVGTPAYIAPEVLSTREYDGKVADVWSCGVTLYVMLVGAY
PFEDPSDPKDFRKTMGRILRAHYSVPDYVSDECKHLLSRIFIANPEKNLPVMSERSPR
MNDQPSQTEEEIVWIIQEARKPIAGASGLSGAGGSGGSNSGAVGSSMDLDDLDIDYDD
IDTGDFVL
>KT236169 (BcSnRK2.10)
MEKYELVKDIGSGNFGVARLMRVKDSKELVAMKYIERGPKIDENVAREIINHRSLRHPNIIRFKEVVLTP
THIAIVMEYAAGGELFERICSAGRFSEDEARYFFQQLISGVSYCHAMQICHRDLKLENTLLDGSPAPRLK
ICDFGYSKSSLLHSRPKSTVGTPAYIAPEVLSRREYDGKMADVWSCGVTLYVMLVGAYPFEDPEDPKNFR
KTMQRILAVQYKIPDYVHISQDCKHILSRIFVANPLKRITIAEIKKHPWFLKNLPRELTEIAQAAYYRKE
NPTFSLQSVEEIMKIVEEAKTPPPVSRSIGAFGWGGEEDAEEVSEEVVEEDEEDEYDKTVKQVHASGEIR
IS
>GSVIVT01003554001 (VvSnRK2.1)
MHDSDRYDFVRDIGSGNFGIARLMRDKLTKELVAVKYIERGDKIDENVQREIINHRSLRHPNIVRFKEVI
LTPTHLAIVMEYAAGGELFERICKAGRFIEDEARFFFQQLISGVSYCHAMQICHRDLKLENTLLDGSPAP
RLKICDFGYSKSSVLHSQPKSTVGTPAYIAPEVLMRQEYDGKIADVWSCGVTLYVMLVGAYPFEDPDEPK
DFRKTIQRILSVQYSIPSSVQISTECHHLISRIFVADPGARITIPEIKNHEWFLKNLPADLMDEKTIGNQ
FEEPDQPMQSHDEIMGIISEATVPAPGVYGLNSYMTDGLDMDDDMDLENDSDIDVDSSGEVVYAM
>GSVIVT01023339001 (VvSnRK2.2)
MEKYELVKDIGSGNFGVARLMRNKETKELVAMKYIERGQKIDENVAREIINHRSLRHPNIIRFKEVVLTP
THLAIVMEYAAGGELFERICNAGRFSEDEARYFFQQLISGVSYCHSMQICHRDLKLENTLLDGSPAPRLK
ICDFGYSKSSLLHSRPKSTVGTPAYIAPEVLSRREYDGKLADVWSCGVTLYVMLVGAYPFEDQEDPKNFR
KTISRIMAVQYKIPDYVHISQDCRHLLARIFVANPSRRVTIKDIKNHPWFLKNLPRELTEAAQALYYRRE
NPTFSLQSIEDIMKIVDEAKTPPPVSRSIGGFGWGGEEEEEEEEEKEEEFMSVKD
>GSVIVT01031806001 （VvSnRK2.3)
MDRSAITVGPAMDVPIMHDSDRYELVRDIGSGNFGVARLMRDKQTGELVAVKYIERGEKIDENVQREIIN
HRSLRHPNIVRFKEVILTPTHLAIVMEYASGGELFERICNAGRFSEDEARFFFQQLVSGVSYCHAMQVCH
RDLKLENTLLDGSPAPRLKICDFGYSKSSVLHSQPKSTVGTPAYIAPEVLLKKEYDGKIADVWSCGVTLY
VMLVGAYPFEDPEEPKNFHKTIQRILKVQYSIPDYVHISPECRHLISRIFVADPATRITIAEIRNHEWFL
KNLPADLMDETKMDNQYEEPEQPMQSIDEIMRIIGEAMIPAAGTQSLNQYLTGSLDIDDEMEEDLETDPD
LDIDSSGEIVYAM
>GSVIVT01003419001 (VvSnRK2.4)
MERYEILKDIGSGNFGVAKLVRDKWSGELYAVKYIERGQKIDEHVQREIMNHRSLKHPNIVRFKEVLLTP
THLAIVMEYAAGGELFERICNAGRFSEDEARYFFQQLISGVSYCHSMQICHRDLKLENTLLDGSPAPRLK
ICDFGYSKSSVLHSQPKSTVGTPAYIAPEVLSRKEYDGKIADVWSCGVTLYVMLVGAYPFEDPDDPRNFR
KTIARILSVHYSIPDYVRVSMECKHLLSRIFVANPEKRITIPEIQNHPWFIRNLPIEFMQGGEASAQTDY
VNDPSQSIDDIVKIIQEARIEGPKVGGHFFGASMDLDDLDEDADLDDIEASGDFVCAL
>GSVIVT01009074001 (VvSnRK2.5)
MERYEIIKDIGSGNFGVARLVSDKRTRELFAVKFIERGQKIDEHVQREIMNHRSLMHPNIVRFKEVLLTP
THLAIVMEYAAGGELFGRICNAGRFSEDEARFFFQQLISGVSYCHSMRICHRDLKLENTLLDGSTAPRVK
ICDFGYSKSSVLHSQPKSTVGTPAYIAPEVLSRKEYDGKLSDVWSCGVTLYVMLVGAYPFEDPDDPRNFR
KTIGRILSVHYSIPDYVRVSIECRHLLSRVFVANPDKRITIPEIKTHPWFLKNLPIEMMDGGSWQKNDVN
NPSQSVEEILSIIQEARKTTGVRKAGGPFMEGSMDLDDIDADEDIETSGDFVCPL
>GSVIVT01004839001 (VvSnRK2.6)
MEERYDALKELGSGNFGVARLVRDKKTKELVAVKYIERGKKIDENVQREIINHRSLRHPNIVRFKEVLLT
PTHLAIVMEYAAGGELFERICNAGRFSEDEARFFFQQLISGVSYCHSMEICHRDLKLENTLLDGSPMPRL
KICDFGYSKSALLHSQPKSAVGTPAYIAPEVLSRKEYDGKIADVWSCGVTLYVMLVGAYPFEDPEDPRNF
RKTIGRIMSVQYSIPDYVHVSAECRQLLSRIFVANPAKRITIPEIKQHPWFLKNFPKELIEGEKTNYGEL
HHDQLVQSVEEIMRIIQEARTPGEGSKVDGHSLDGALDSDDLEADLESEIDVSGEFMAPV
>GSVIVT01022427001 (VvSnRK2.7)
MEKYEMVKDLGSGNFGVARLMRVKETKELVAMKFIERGHKIDENVAREIINHRSLRHPNIIRFKEVVLTP
THLGIVMEYAAGGELFERICNAGRFSEDEARYFFQQLISGVSYCHSMQICHRDLKLENTLLDGSPAPRLK
ICDFGYSKSSLLHSRPKSTVGTPAYIAPEVLSRREYDGKLADVWSCGVTLYVMLVGAYPFEDPDDPKNFR
KTIGRIMAVQYKIPEYVHISQDCKQLLSRIFVANSSRRITIKEIKNHPWFLKNLPRELTESTQANYYQRD
NLSFSLQSVEEIMKIVGEARIRCPSSRSIGGFGWGAEEGKGGEDDLDVEEEEIEEEDEYDKRVREVHASG
EFHVS
>GSVIVT01002389001 (VvSnRK2.8)
MERYEILKDIGSGNFGVAKLVRDKWSGELHAVKYIERGQKIDEHVQREIMNHRSLKHPNIVRFKEVLLTP
THLAIVMEYAAGGELFERICNAGRFSEDEARYFFQQLISGVSYCHSMQICHRDLKLENTLLDGSPAPRLK
ICDFGYSKSSVLHSQPKSTVGTPAYIAPEVLSRKEYDGKIADVWSCGVTLYVMLVGAYPFEDPDDPRNFR
KTIARILSVHYSIPDYVRVSMECKHLLSRIFVANPEKRITIPEIQNHPWFIRNLPIEFMQGGEASAQTDY
VNDPSQSIDDIVKIIQEARIEGPKVGGHFFGASMDLDDLDEDADLDDIEASGDFVCAL
>Bv1_008630_pooe (BvSnRK2.1)
MERYEIVKDIGSGNFGVAKLVRDKWTNEFLAIKFIERGQKIDEHVQREIMNHS
SLKHPNIVRFKEVLLTPTHLAIVMEYAAGGELFERICNAGRFREDEARFFFQQLI
SGVSYCHSMQVCHRDLKLENTLLDGSAAPRVKICDFGYSKSSVLHSQPKSAV
GTPAYIAPEVLSKKEYDGKIADVWSCGVTLYVMLVGAYPFEDPADPKNFKKA
LIRIISAQYSIPDNIPISPECRHLLSRIFVANPEKRITIPEIKNHPWFLKNLPVELM
EGGSRQSNDLNQPSQSIDEILSVIQEARQPLQPPNTNGLLGSCSMDFDDLDADVDLDYIESSGEFV
>Bv4_084120_kqpu (BvSnRK2.2)
MEKYEVVKQLGAGNFGVARLMRHKETKELVAVKYIERGHKIDENVAREIINH
RSLRHPNIIRFKEVVLTPSHLGIVMEYAAGGELFDRICTAGRFSEDEARYFFQQ
LISGVSFCHSMQICHRDLKLENTLLDGSAAPRLKICDFGYSKSSLLHSRPKSTVG
TPAYIAPEVLSRREYDGKLADVWSCGVTLYVMLVGGYPFEDPQDPKNFRKTIT
RIMAVQYKIPEYVHISQDCKHLLSRIFTTNPTRRISIKEIKSHPWFLKNLPKELTEP
AQAAYYQRDNPSFASLQSVEEIMKIVGEARNPAPVARTVPEWEGENEDENNE
GVEEAEEEEEDEEDEYDKTVKQVHASGEFIIS
>Bv5_105400_zmyx (BvSnRK2.3)
MNRYEAIKDIGSGNFGVAKLVIDKKTKELFAVKYIERGKKIDENVQREIINHRSL
RHPNIIRFKEVFVTSTHLAIVMEYAAGGELFNRICNAGRFSEDEARFFFQQLISG
VSYCHSMEICHRDLKLENTLLDGSPTPRLKICDFGYSKSGILHSQPKSTVGTPAY
IAPEVLSRKEYDGKIADVWSCGVTLYVMLVGGYPFEDPEDPKNFRKTIARILSVQ
FSIPDYVRVSADCKQLLSRIFVANPSKRITIPEIKKHPWFLKNFPKDLIEGEKTNYE
GKDGDQQTVQSEEEIMQIIEEARTPGAGEAAKAEQSAGSELLEDDDLEAELLDPDLSGDFAYTV
>Bv6_138530_ywks (BvSnRK2.4)
MERYENMKNIGSGNFGVAKLVKDKWTGELFAIKYIERGQKIDEHVQREIMNHRS
LKHPNIIRFKEVFLTPTHLAIVMEYAAGGELFERICTAGRFSEDEARYYFQQLISGVS
YCHSMQICHRDLKLENTLLDGTPDPRLKICDFGYSKSAVLHSQPKSTVGTPAYIAPE
VLSRKEYDGKIADVWSCGVTLYVMLVGAYPFEDPEDPRNFKTTISRILSVQYSIPDY
VRVSKHCNHLLSRIFVANPEKRISIEEIKKHPWFLKSLPDKYKEGGLEETLHTKEIKEVS
SQGEEEILGIIEEARKAGVVQGSMLLGGDGLLLGGSLDFDDSELDADLDDLEMSGDDFVCAL
>Bv6_134600_gdoe (BvSnRK2.5)
MDGGGRTATSVAMDMPIMHDSDRYDFVRDIGSGNFGVARLMRDKVTKELVAVKYIER
GDKIDENVQREIINHRSLRHPNIVRFKEVILTPTHLAIVMEYASGGELFERICNAGRFNE
DEARFFFQQLISGVSYCHAMQVCHRDLKLENTLLDGSPAPRLKICDFGYSKSSVYHSQ
PKSTVGTPAYIAPEVLLRKEYDGKIADVWSCGVTLYVMLVGGYPFEDPQEPKDFRKM
IQRILSVQYTIPENINISPECRHLISRIFVPDPESRITIPEIKRHDWFVRNFPTDLTDENTM
SSQFQEPEQPMQSLDTIMQIISEATIPAVGATTLHFLSDTLDMDEDIDDLSDSEIDIDSSGEIVYAM
>Bv9_218570_fxdy (BvSnRK2.6)
MDRTAVGGGSLSTDLPIMHNSDRYELVKDIGSGNFGVARLMRDKTTNELVAVKYIERGE
KIDENVQREIINHRSLRHPNIVRFKEVILTPTHLAIVMEYASGGELFERICNAGRFSEDEARFF
FQQLISGVSYCHAMQVCHRDLKLENTLLDGSSVPRLKICDFGYSKSSVLHSQPKSTVGTP
AYIAPEVLLKKEYDGKIADVWSCGVTLYVMLVGAYPFEDPEEPKNFRKTIHRILNVQYSIPD
YVHISSECRHLLSRIFVADPAKRISIPEIRQHEWFLKNLPADLMDENSADSQYEEPDQPMQ
SIDEIMQIISEATIPAAGSQSLNKYLTGDLDIDDDMEEDLESDPELDLDSSGEIVYAV
